# Supplementary material for: Non-Targeted Metabolomics Reveal Apomorphine’s Therapeutic Effects and Lysophospholipid Alterations in Steatohepatitis
Source: Antioxidants (Basel). 2024 Oct 25;13(11):1293. doi: 10.3390/antiox13111293 (PMC11591194; doi:10.3390/antiox13111293)
Supplement: Supplementary file 1 [file antioxidants-13-01293-s001.zip]

Archive with 1 entries (1 files):
- antioxidants-3226424-supplementary.pdf
